# Supplementary material for: Overexpression of ultraconserved region 83- induces lung cancer tumorigenesis
Source: PLoS One. 2022 Jan 11;17(1):e0261464. doi: 10.1371/journal.pone.0261464 (PMC8752010; doi:10.1371/journal.pone.0261464)
Supplement: S1 Data — (XLSX) [file pone.0261464.s004.xlsx]

## Sheet: UCR genes
UCR genes differentially expressed between 18 T/S pairs
# Notes : Created from Advanced Analysis operation: significance Analysis.
#Entitylist : Fold change >= 1.5
#Interpretation : Type2
#Experiment: 18 Lung CA - UCR quantile and on S
#corrected p-value cut-off:0.05
#Fold change cut-off:1.5
#Selected Test : Moderated T-Test
#p-value computation: Asymptotic
#Multiple Testing Correction: Benjamini-Hochberg
ProbeName	p (Corr)	p	FC (abs)	Regulation
uc.336+_145-197_RC	0.00035369	5.94843e-05	2.5967	down
uc.9+_144-194_RC	1.3834e-05	3.48989e-07	2.5717	down
uc.2+_64-119_RC	5.87731e-06	1.0686e-07	2.56798	down
uc.459+_64-118	0.00290836	0.0014674	2.55176	down
uc.349+_2-61_RC	0.000616207	0.000157544	2.54397	down
uc.435+_143-201_RC	9.74538e-05	8.65077e-06	2.3478	down
uc.79+_197-256_RC	0.000305487	4.49012e-05	2.28741	down
uc.3+_21-79_RC	0.00355809	0.00191204	2.26426	down
uc.136+_262-314_RC	0.000587701	0.000138195	2.22572	down
uc.75+_177-236_RC	0.0092291	0.00708963	2.20064	down
uc.245+_1-60	0.000202995	2.39903e-05	2.19315	down
uc.349+_106-165_RC	0.000410558	7.0937e-05	2.16447	down
uc.78+_8-67_RC	0.000506135	0.000106882	2.16282	down
uc.135+_1-53_RC	0.00421696	0.002396	2.15413	down
uc.436+_23-73_RC	0.000305487	4.64376e-05	2.13748	down
uc.43+_142-201_RC	0.000410558	7.27807e-05	2.11347	down
uc.78+_71-125_RC	0.00281656	0.00140828	2.09067	down
uc.436+_105-163_RC	0.000817869	0.000221023	2.07522	down
uc.43+_194-247_RC	0.00151548	0.000548289	2.03676	down
uc.241+_18-74	0.00132385	0.000427272	2.03196	down
uc.136+_212-271_RC	0.00579741	0.00385298	2.01221	down
uc.336+_197-246_RC	0.000305487	4.86002e-05	1.99098	down
uc.76+_141-200_RC	0.00624608	0.00425869	1.96389	down
uc.282+_127-185_RC	0.00589497	0.00396571	1.91841	down
uc.78+_187-236_RC	0.00368338	0.00201066	1.90745	down
uc.135+_61-110_RC	0.00736125	0.00545401	1.89616	down
uc.245+_241-291	6.8641e-05	5.40245e-06	1.88909	down
uc.90+_110-159	4.19671e-05	2.28911e-06	1.88028	down
uc.219+_30-87	0.000863108	0.000245302	1.85458	down
uc.177+_156-215_RC	0.00268457	0.00130568	1.84514	down
uc.310+_1-60	0.00334146	0.00177705	1.81394	down
uc.136+_138-195_RC	0.0273813	0.025141	1.79258	down
uc.336+_74-131_RC	0.00129048	0.000398876	1.78756	down
uc.235+_13-72	0.00291045	0.00148934	1.78181	down
uc.70+_113-172	0.0117612	0.00946991	1.77184	down
uc.349+_53-112_RC	2.70174e-07	1.22806e-09	1.76908	down
uc.404+_96-153	0.00140462	0.000485233	1.76534	down
uc.291+_1-52	1.80174e-06	2.45692e-08	1.75446	down
uc.303+_190-245_RC	0.000587701	0.000138911	1.74337	down
uc.8+_64-121_RC	0.0248155	0.0225595	1.74115	down
uc.75+_115-174_RC	0.0499273	0.0476579	1.72612	down
uc.72+_260-319_RC	0.0145693	0.0121852	1.71476	down
uc.78+_122-180_RC	0.00149906	0.000524673	1.69753	down
uc.336+_197-246	0.0018396	0.000750485	1.69388	down
uc.79+_29-88_RC	0.00295489	0.0015446	1.69315	down
uc.135+_129-179_RC	0.0176778	0.0155886	1.69206	down
uc.27+_82-132	0.00159933	0.000610654	1.69075	down
uc.76+_64-123_RC	0.0120457	0.00985555	1.69067	down
uc.75+_67-126_RC	0.0283308	0.0261416	1.68884	down
uc.459+_64-118_RC	0.00736803	0.00549253	1.6874	down
uc.332+_114-173_RC	0.00476731	0.00288986	1.68063	down
uc.239+_7-65_RC	0.000616207	0.000153805	1.67497	down
uc.69+_154-203	0.00670487	0.00481531	1.67207	down
uc.128+_186-245_RC	0.00121049	0.00036865	1.66536	down
uc.181+_214-269	0.00547473	0.00358346	1.66242	down
uc.76+_281-334_RC	0.025101	0.0229331	1.6487	down
uc.119+_155-214_RC	0.00160218	0.000619026	1.64792	down
uc.69+_45-103_RC	0.00438077	0.00258864	1.64772	down
uc.459+_1-57_RC	0.00134778	0.000453344	1.64454	down
uc.4+_3-53	0.0179898	0.0159455	1.64145	down
uc.321+_12-71	0.0176772	0.0155077	1.64012	down
uc.119+_212-261_RC	0.000878051	0.000255433	1.62907	down
uc.86+_167-217	0.0164342	0.0140438	1.62844	down
uc.121+_223-280_RC	0.00021824	2.6784e-05	1.62332	down
uc.405+_124-183	0.00226223	0.001018	1.62273	down
uc.136+_7-56_RC	0.0125632	0.0103932	1.6215	down
uc.477+_107-156_RC	0.00929608	0.00718333	1.62042	down
uc.200+_10-62	0.00421696	0.00237744	1.61831	down
uc.206+_143-192	0.00908413	0.00693697	1.61336	down
uc.77+_87-145_RC	0.00660334	0.00465236	1.61019	down
uc.39+_151-205_RC	0.0111172	0.00874218	1.6076	down
uc.3+_150-203_RC	0.00433572	0.0025226	1.60613	down
uc.412+_81-140_RC	0.00060239	0.000145121	1.60291	down
uc.56+_81-130_RC	2.41752e-05	9.88985e-07	1.59878	down
uc.413+_56-105	6.8641e-05	5.61608e-06	1.59373	down
uc.262+_54-103	0.0052829	0.00331382	1.59185	down
uc.120+_24-76_RC	0.0146301	0.0123691	1.58821	down
uc.42+_69-126_RC	0.000944434	0.000279037	1.58605	down
uc.76+_231-290_RC	0.0117612	0.00948585	1.58532	down
uc.229+_193-244_RC	0.00204345	0.000882399	1.58015	down
uc.75+_13-72	0.000154959	1.62081e-05	1.5797	down
uc.426+_6-63	0.000469148	9.07541e-05	1.57738	down
uc.245+_104-154	0.00532003	0.00337333	1.57709	down
uc.365+_178-234	0.00291912	0.00151264	1.57667	down
uc.456+_267-319_RC	0.0114096	0.00902392	1.56807	down
uc.77+_162-221_RC	0.0125632	0.0103868	1.56688	down
uc.373+_205-254_RC	0.00579741	0.00384717	1.5524	down
uc.70+_1-59	0.0442598	0.0418456	1.55214	down
uc.201+_108-166	0.00176044	0.000696174	1.55093	down
uc.234+_65-123_RC	0.0172387	0.0149664	1.54673	down
uc.164+_3-52	0.041999	0.0395173	1.54087	down
uc.77+_36-95_RC	0.0170723	0.0147442	1.54068	down
uc.239+_162-216_RC	0.00262128	0.00125107	1.53964	down
uc.66+_18-77	0.00334146	0.0017712	1.53591	down
uc.287+_189-244	0.00394755	0.00218909	1.53492	down
uc.340+_117-176_RC	0.0114204	0.00908444	1.53273	down
uc.75+_67-126	0.00644508	0.00449175	1.53148	down
uc.429+_27-78	0.00159933	0.00060815	1.53013	down
uc.2+_64-119	0.00151548	0.000560213	1.52927	down
uc.334+_156-214	0.00688311	0.0050059	1.52856	down
uc.460+_1-59_RC	0.00132385	0.000433259	1.52686	down
uc.43+_74-132_RC	0.000817869	0.000223055	1.52388	down
uc.50+_98-147_RC	0.00249822	0.00116962	1.51784	down
uc.122+_92-141	0.00249822	0.00116134	1.51219	down
uc.213+_12-62_RC	0.000469148	9.16972e-05	1.51018	down
uc.158+_1-55	0.00108402	0.000325206	1.50715	down
uc.41+_88-145	0.000480071	9.74702e-05	1.50479	down
uc.259+_185-243	0.00151548	0.000564861	1.50289	down
uc.155+_136-191_RC	0.0018396	0.000752564	1.5009	down
uc.83+_71-130_RC	0.000291465	3.70955e-05	5.44102	up
uc.83+_240-295_RC	1.3834e-05	3.7729e-07	4.71888	up
uc.83+_135-194_RC	4.68982e-05	2.77126e-06	3.82759	up
uc.63+_39-98_RC	1.59912e-05	5.81499e-07	2.59429	up
uc.83+_189-246_RC	0.0043728	0.00256405	2.58276	up
uc.343+_110-162	0.00055351	0.000120766	2.38195	up
uc.227+_155-208	0.000587701	0.000133768	2.28747	up
uc.61+_28-87_RC	0.00667611	0.00475982	2.27582	up
uc.343+_8-57	0.00449421	0.00268388	2.24638	up
uc.341+_26-78	0.00421696	0.00239549	2.18507	up
uc.374+_104-163	0.000616207	0.00015455	2.17874	up
uc.61+_200-253_RC	0.00628998	0.00431721	2.13275	up
uc.335+_143-192	0.00495306	0.00306189	2.12592	up
uc.401+_98-157_RC	0.00644508	0.00447275	2.11916	up
uc.102+_229-285_RC	9.74538e-05	8.85943e-06	2.11683	up
uc.102+_289-338_RC	6.40058e-05	4.36403e-06	2.0839	up
uc.374+_1-60	0.00249822	0.0011693	2.08373	up
uc.313+_165-224_RC	2.53222e-05	1.19531e-06	2.04401	up
uc.376+_15-64	0.00151548	0.00056296	1.97977	up
uc.255+_1-60_RC	0.00715762	0.00527061	1.97148	up
uc.345+_211-260	0.00031374	5.13393e-05	1.94044	up
uc.343+_110-162_RC	0.0106008	0.00828786	1.93553	up
uc.144+_82-132_RC	1.80174e-06	1.76785e-08	1.9273	up
uc.33+_10-59_RC	0.0019116	0.000808086	1.92236	up
uc.101+_190-248	0.000168527	1.91508e-05	1.91776	up
uc.376+_232-290	1.59912e-05	5.34815e-07	1.91212	up
uc.132+_61-120	0.00218584	0.000963758	1.90595	up
uc.83+_9-68_RC	0.00428843	0.0024756	1.8979	up
uc.150+_128-185_RC	0.00182344	0.000729378	1.88878	up
uc.131+_5-64	0.00207299	0.000904578	1.87045	up
uc.377+_12-70	0.00226223	0.00100927	1.84531	up
uc.335+_9-63	0.00901026	0.00683961	1.83389	up
uc.255+_162-221_RC	0.0117612	0.00956932	1.81021	up
uc.255+_48-107_RC	0.00255153	0.00120618	1.8062	up
uc.34+_26-85	0.00477152	0.00292798	1.79853	up
uc.472+_31-88_RC	0.00150042	0.000531965	1.77536	up
uc.89+_62-116	0.000587701	0.000136847	1.7704	up
uc.341+_119-171	0.0233102	0.0210852	1.75393	up
uc.376+_15-64_RC	0.000863108	0.000247163	1.75386	up
uc.153+_143-193	0.000431256	7.84101e-05	1.75214	up
uc.144+_142-191_RC	0.000305487	4.67605e-05	1.74933	up
uc.456+_109-158_RC	0.00268466	0.00131792	1.73896	up
uc.49+_127-176_RC	6.8641e-05	5.14906e-06	1.73825	up
uc.101+_190-248_RC	0.000121229	1.21229e-05	1.7365	up
uc.151+_65-114	0.00517601	0.00322324	1.70458	up
uc.101+_116-175_RC	0.000616207	0.000159654	1.69751	up
uc.375+_202-261	0.0138984	0.0115609	1.68853	up
uc.101+_61-120_RC	0.000480071	9.81964e-05	1.6874	up
uc.63+_216-275_RC	2.53222e-05	1.26611e-06	1.67816	up
uc.419+_36-85	0.00533422	0.00342267	1.6768	up
uc.89+_6-64	0.000107587	1.02696e-05	1.67644	up
uc.141+_23-82_RC	0.00541109	0.00351721	1.67454	up
uc.377+_161-217	0.00174181	0.00068089	1.66604	up
uc.133+_32-85	0.00268188	0.00129218	1.66568	up
uc.182+_11-61	0.0468111	0.0444705	1.6649	up
uc.132+_2-60	0.00368338	0.00202586	1.6593	up
uc.480+_8-62	0.00227913	0.00103597	1.65517	up
uc.89+_112-164	0.00190487	0.000787924	1.65186	up
uc.133+_216-272	0.00579741	0.00387373	1.64974	up
uc.49+_1-50_RC	0.000305487	4.82982e-05	1.6479	up
uc.265+_3-52_RC	0.00476731	0.00290373	1.64702	up
uc.341+_228-277_RC	0.0163378	0.0138871	1.64634	up
uc.474+_80-130_RC	0.00137202	0.000467734	1.64045	up
uc.101+_19-78_RC	0.000305487	4.66732e-05	1.636	up
uc.475+_311-360_RC	0.00355809	0.0019246	1.62448	up
uc.389+_112-161_RC	0.00822636	0.00620716	1.61124	up
uc.324+_100-150	0.0192473	0.0172351	1.60916	up
uc.480+_79-138	0.00644508	0.00451155	1.60241	up
uc.48+_196-255_RC	0.000305487	4.25417e-05	1.59933	up
uc.240+_72-121	0.00689576	0.00504644	1.59518	up
uc.102+_289-338	6.24121e-05	3.97168e-06	1.59505	up
uc.48+_146-204	0.0012953	0.000406254	1.58965	up
uc.419+_156-208	0.00449421	0.00269653	1.57952	up
uc.151+_65-114_RC	0.0019079	0.000797848	1.57879	up
uc.285+_127-177_RC	0.000506135	0.000108129	1.57467	up
uc.401+_148-206_RC	0.0390913	0.0366037	1.57368	up
uc.153+_93-142_RC	0.00532003	0.00338548	1.57326	up
uc.105+_83-142_RC	0.00131705	0.000419062	1.57	up
uc.345+_21-76	0.0174847	0.0152593	1.56099	up
uc.144+_28-77_RC	0.000154959	1.69046e-05	1.56092	up
uc.267+_121-180	0.00133249	0.000442143	1.56009	up
uc.374+_157-216	0.00977304	0.00759632	1.55336	up
uc.141+_232-291_RC	0.00667611	0.00476432	1.54441	up
uc.472+_147-202_RC	0.0227705	0.0204934	1.54247	up
uc.416+_177-232	0.0380929	0.0354957	1.54145	up
uc.141+_158-210_RC	0.0145796	0.0122601	1.5395	up
uc.154+_85-144	0.0117612	0.00952202	1.53744	up
uc.384+_164-223	0.00533422	0.003443	1.53715	up
uc.384+_97-156	0.0078269	0.00587017	1.53644	up
uc.413+_196-245_RC	0.00291045	0.00149491	1.53032	up
uc.418+_140-199	0.0042837	0.00245339	1.5271	up
uc.476+_176-233	0.00612499	0.00414829	1.52157	up
uc.375+_152-211	0.0164406	0.014124	1.52073	up
uc.285+_74-128	0.000469148	9.09549e-05	1.52017	up
uc.376+_232-290_RC	0.00269579	0.00133564	1.51855	up
uc.281+_115-169	0.00195207	0.000834068	1.51774	up
uc.343+_8-57_RC	0.00681981	0.00492886	1.51565	up
uc.411+_85-140_RC	0.000832898	0.00023094	1.50995	up
uc.132+_105-162	0.018801	0.0167499	1.50868	up
uc.141+_73-132_RC	0.0299106	0.0277353	1.507	up
uc.313+_112-163_RC	0.000817869	0.000217071	1.50473	up
